# Supplementary material for: Dedicated teams to optimize quality and safety of surgery: A systematic review
Source: Int J Qual Health Care. 2022 Oct 6;34(4):mzac078. doi: 10.1093/intqhc/mzac078 (PMC9606443; doi:10.1093/intqhc/mzac078)
Supplement: mzac078_Supp [file mzac078_supp.zip]

Archive with 1 entries (1 files):
- suppl_data/Supplementary_Data.docx
